# Supplementary material for: Simplified homology-assisted CRISPR for gene editing in Drosophila
Source: G3 (Bethesda). 2023 Dec 7;14(2):jkad277. doi: 10.1093/g3journal/jkad277 (PMC10849607; doi:10.1093/g3journal/jkad277)
Supplement: jkad277_Supplementary_Data [file jkad277_supplementary_data.zip]

Archive with 6 entries (6 files):
- Figure_S1_G3-2023-404519.pdf
- Figure_S2_G3-2023-404519.pdf
- Figure_S3_G3-2023-404519.pdf
- Movie_S1_G3-2023-404519.mp4
- Supplemental_Figure_and_Movie_Legends_G3-2023-404519.docx
- Text_S1_G3-2023-404519.pdf
